# Supplementary material for: Active twisting for adaptive droplet collection
Source: Nat Comput Sci. 2025 Apr 21;5(4):313–21. doi: 10.1038/s43588-025-00786-w (PMC12021652; doi:10.1038/s43588-025-00786-w)
Supplement: Supplementary file 6 — MATLAB code. [file 43588_2025_786_MOESM6_ESM.zip]

Archive with 22 entries (21 files):
- Code/LCE_bilayer.m
- Code/
- Code/Fig_2a.m
- Code/Fig_2b.m
- Code/Fig_2c.m
- Code/Fig_2d.m
- Code/Fig_3.m
- Code/Fig_3mode.m
- Code/Fig_3phase.m
- Code/README.pdf
- Code/bend.mat
- Code/coolwarm.m
- Code/display_Hex8_result.m
- Code/spiral.mat
- Code/twist.mat
- Code/video_Fig_2a.mp4
- Code/video_Fig_2b.mp4
- Code/video_Fig_2c.mp4
- Code/video_Fig_2d.mp4
- Code/video_Fig_3.mp4
- Code/video_Fig_3mode.mp4
- Code/video_Fig_3phase.mp4
