# Supplementary material for: Active twisting for adaptive droplet collection
Source: Nat Comput Sci. 2025 Apr 21;5(4):313–21. doi: 10.1038/s43588-025-00786-w (PMC12021652; doi:10.1038/s43588-025-00786-w)
Supplement: Supplementary file 6 — MATLAB code. [file 43588_2025_786_MOESM6_ESM.zip › Code/LCE_bilayer.m]

function [object,UU] = LCE_bilayer(L,W,H,Le,We,He,dT,alpha_per,alpha_par,theta1,theta2,IncFac,TOL)
global DISPDD DISPTD FORCE GKF SIGMA UU

object = create_Hex8(L, W, H, Le, We, He);
% display_model(object.Eles, object.Nele, object.Nods);

% Nodes coordinate
OBJECT.XYZ=object.Nods(2:4,:)';
OBJECT.LWH=[L,W,H];
%
% Element connectivity
OBJECT.LE=object.Eles(:,2:9);
[OBJECT.NUMNP, OBJECT.NDOF] = size(OBJECT.XYZ);				% Analysis parameters
OBJECT.NE = size(OBJECT.LE,1);
OBJECT.NEQ = OBJECT.NDOF * OBJECT.NUMNP;

OBJECT.EXTFORCE=[1, 1, 0];


BC1 = find(OBJECT.XYZ(:,1)==(0)  & OBJECT.XYZ(:,3)==(H/2));
% BC1 = find(OBJECT.XYZ(:,1)==(0));
for i=1:length(BC1)
    OBJECT.SDISPT(2*(i-1)+1:2*i,:)=[BC1(i) 1 0;BC1(i) 3 0];
%     OBJECT.SDISPT(i,:)=[BC1(i) 3 0];
end

m = length(OBJECT.SDISPT(:,1));
BC5 = find(OBJECT.XYZ(:,1)==(0) & OBJECT.XYZ(:,2)==W/2 & OBJECT.XYZ(:,3)==H/2);
for i=1:length(BC5)
    OBJECT.SDISPT(i+m,:)=[BC5(i) 2 0];
end


% Element Information
% Element Type
% ELINFO.ELTYPE = 1     (EAS7ANS element)
% Number of Integral Points
% ELINFO.NINTP = 1
% Material properties
% ELINFO.MID=0       (SvK model)
% ELINFO.MPROP = [LAMBDA MNU]
ELINFO.ELTYPE = 1;
ELINFO.NINTP = 2;
ELINFO.MID = 0;
E=2E5; NU=0.4; LAMBDA=E*NU/((1+NU)*(1-2*NU)); MU=E/(2*(1+NU));
% E=2E5; NU=0.4; LAMBDA=E*NU/((1+NU)*(1-2*NU)); MU=E/(2*(1+NU));
ELINFO.MPROP = [LAMBDA MU];

%introducing spontanous strains
e_per = alpha_per*dT;
e_par = alpha_par*dT;

phi1 = 90*pi/180;
phi2 = 90*pi/180;

ES11_1 = e_per + (e_par-e_per)*sin(phi1)^2*cos(theta1)^2;
ES22_1 = e_per + (e_par-e_per)*sin(phi1)^2*sin(theta1)^2;
ES33_1 = e_par*cos(phi1)^2 + e_per*sin(phi1)^2;
ES12_1 = (e_par-e_per)*sin(2*theta1)*sin(phi1)^2;
ES23_1 = (e_par-e_per)*sin(2*phi1)*sin(theta1);
ES13_1 = (e_par-e_per)*sin(2*phi1)*cos(theta1);

ES11_2 = e_per + (e_par-e_per)*sin(phi2)^2*cos(theta2)^2;
ES22_2 = e_per + (e_par-e_per)*sin(phi2)^2*sin(theta2)^2;
ES33_2 = e_par*cos(phi2)^2 + e_per*sin(phi2)^2;
ES12_2 = (e_par-e_per)*sin(2*theta2)*sin(phi2)^2;
ES23_2 = (e_par-e_per)*sin(2*phi2)*sin(theta2);
ES13_2 = (e_par-e_per)*sin(2*phi2)*cos(theta2);

ESL = [ES11_1 ES22_1 ES33_1 ES12_1 ES23_1 ES13_1]'; %bottom
ESU = [ES11_2 ES22_2 ES33_2 ES12_2 ES23_2 ES13_2]'; %top


for IE=1:OBJECT.NE
    ELXY = OBJECT.XYZ(OBJECT.LE(IE,:),:);
    y0 = sum(ELXY(:,2))/8;
%     OBJECT.SF(IE) = StrainFactor(y0,OBJECT.LWH(2),OBJECT.eg0);
    OBJECT.SF(IE) = 1;
end


%
% Load increments [Start End Increment InitialFactor FinalFactor]
TIMS=[0.0 1.0 IncFac 0.0 1.0]';

%
% Set program parameters
ITRA=1000000; ATOL=1.0E6; NTOL=6; 
%
% Calling main function
NOUT = fopen('output.txt','w');
NLFEA_bilayer(ITRA, TOL, ATOL, NTOL, TIMS, NOUT, ELINFO, OBJECT, ESL, ESU);
fclose(NOUT);
UU = [zeros(size(UU,1),1) UU];

GKF = []; 
% fn1 = ['BI_','L',num2str(L),'W',num2str(W),'H',num2str(H),'t1_',num2str(theta1*180/pi),'t2_',num2str(theta2*180/pi),'dT',num2str(dT),'.mat'];
% save(fn1); 
end

function object = create_Hex8(L, W, H, Le, We, He)
%hex8

Nele = Le*We*He; % element number
Nnod = (Le+1)*(We+1)*(He+1); % node number
ndof=Nnod*3; % degree of freedom
Nods = zeros(4,Nnod);
Eles = zeros(Nele,9);
for k = 1:He+1
    for j = 1:We+1
        for i=1:Le+1
            kN = (k-1)*(Le+1)*(We+1);
            ijk = kN + (j-1)*(Le+1)+i;
            Nods(2,ijk) = (i-1)*L/Le;
            Nods(3,ijk) = (j-1)*W/We;
            Nods(4,ijk) = (k-1)*H/He;
        end
    end
end
Nods(1,:)=[1:1:Nnod];

for k = 1:He
    for j = 1:We
        for i=1:Le
            en = (k-1)*Le*We+(j-1)*Le+i;
            li = (k-1)*(Le+1)*(We+1)+(j-1)*(Le+1)+i;
            wj = (k-1)*(Le+1)*(We+1)+j*(Le+1)+i;
            Knod = (Le+1)*(We+1);
            Eles(en,1) = en;
            Eles(en,2:3) = [li,li+1];
            Eles(en,4:5) = [wj+1,wj];
            Eles(en,6:9) = Eles(en,2:5) + Knod;
        end
    end
end
% Eles(:,1)=[1:1:Nele];

object.Eles = Eles;
object.Nele = Nele;
object.Nods = Nods;
object.Nnod = Nnod;
end

function NLFEA_bilayer(ITRA,TOL,ATOL,NTOL,TIMS,NOUT,ELINFO,OBJECT,ESL,ESU)
%***********************************************************************
% MAIN PROGRAM FOR HYPERELASTIC/ELASTOPLASTIC ANALYSIS
% modified from Nam-Ho Kim. Introduction to Nonlinear Finite Element Analysis, Springer, 2015
%***********************************************************************
%%
global DISPDD DISPTD FORCE FINT GKF EAS UU	%Global variables
%
%
FORCE = zeros(OBJECT.NEQ,1); GKF = zeros(OBJECT.NEQ,OBJECT.NEQ); FINT = zeros(OBJECT.NEQ,1);
DISPTD=zeros(OBJECT.NEQ,1); DISPDD=zeros(OBJECT.NEQ,1);	% Nodal displacement & increment
EAS.ALPHA = zeros(7,OBJECT.NE); EAS.FEAS = zeros(7,OBJECT.NE); EAS.iKAA = zeros(7,7,OBJECT.NE); EAS.KUA = zeros(24,7,OBJECT.NE);
%
ITGZONE(OBJECT.XYZ, OBJECT.LE, NOUT);					% Check element connectivity
%
% Load increments [Start End Increment InitialLoad FinalLoad]
NLOAD=size(TIMS,2);
ILOAD=1;						% First load increment
TIMEF=TIMS(1,ILOAD);				% Starting time
TIMEI=TIMS(2,ILOAD);				% Ending time
DELTA=TIMS(3,ILOAD);				% Time increment
CUR1=TIMS(4,ILOAD);					% Starting load factor
CUR2=TIMS(5,ILOAD);					% Ending load factor
DELTA0 = DELTA;					% Saved time increment
TIME = TIMEF;						% Starting time
TDELTA = TIMEI - TIMEF;				% Time interval for load step
ITOL = 1;						% Bisection level
TARY=zeros(NTOL,1);					% Time stamps for bisections
%
% Load increment loop
%----------------------------------------------------------------------
ISTEP = -1; FLAG10 = 1; UUK = 1; FACTOR = 0;

% BC1 = find(OBJECT.XYZ(:,3)==0); 
% Pdi = 3; 
% Ks = 5E4;

while(FLAG10 == 1)					% Solution has been converged
    FLAG10 = 0; FLAG11 = 1; FLAG20 = 1;
    %
    CDISP = DISPTD; 					% Store converged displacement
    %
    if(ITOL==1) 					% No bisection
        DELTA = DELTA0;
        TARY(ITOL) = TIME + DELTA;
    else							% Recover previous bisection
        ITOL = ITOL-1;					% Reduce the bisection level
        DELTA = TARY(ITOL)-TARY(ITOL+1);		% New time increment
        TARY(ITOL+1) = 0;				% Empty converged bisection level
        ISTEP = ISTEP - 1;				% Decrease load increment
    end
    TIME0 = TIME;					% Save the current time
    %
    % Update stresses and history variables
    UPDATE=true; LTAN=false;
    if ELINFO.ELTYPE ==0, Solid_Hex8(ELINFO, UPDATE, LTAN, OBJECT);
    elseif ELINFO.ELTYPE == 1, SolidShell_EAS7ANS(ELINFO, UPDATE, LTAN, OBJECT, FACTOR, ESL, ESU);
    else fprintf(NOUT,'\t\t *** Wrong material ID ***\n'); return;
    end
    %
%     % Print results
%     if(ISTEP>=0)
%         UU(:,UUK) = DISPTD;
%         UUK = UUK+1;
%     end
    %
    TIME = TIME + DELTA;				% Increase time
    ISTEP = ISTEP + 1;
    %
    % Check time and control bisection
    while(FLAG11 == 1)				% Bisection loop start
        FLAG11 = 0;
        if ((TIME-TIMEI)>1E-10)			% Time passed the end time
            if ((TIMEI+DELTA-TIME)>1E-10)		% One more at the end time
                DELTA=TIMEI+DELTA-TIME;			% Time increment to the end
                DELTA0=DELTA;				% Saved time increment
                TIME=TIMEI;					% Current time is the end
            else
                ILOAD=ILOAD+1;				% Progress to next load step
                if(ILOAD>NLOAD)				% Finished final load step
                    FLAG10 = 0;				% Stop the program
                    break;
                else						% Next load step
                    TIME=TIME-DELTA;
                    DELTA=TIMS(3,ILOAD);
                    DELTA0=DELTA;
                    TIME = TIME + DELTA;
                    TIMEF = TIMS(1,ILOAD);
                    TIMEI = TIMS(2,ILOAD);
                    TDELTA = TIMEI - TIMEF;
                    CUR1 = TIMS(4,ILOAD);
                    CUR2 = TIMS(5,ILOAD);
                end
            end
        end
        %
        % Load factor and prescribed displacements
        FACTOR = CUR1 + (TIME-TIMEF)/TDELTA*(CUR2-CUR1);
        SDISP = DELTA*OBJECT.SDISPT(:,3)/TDELTA*(CUR2-CUR1);
        %
        % Start convergence iteration
        %------------------------------------------------------------------
        ITER = 0;
%         DISPDD = zeros(NEQ,1);
        EAS.ALPHA(:,:) = 0;
%         iKAA(:,:,:) = 0;
        while(FLAG20 == 1)
            FLAG20 = 0;
            ITER = ITER + 1;
            %
            % Initialize global stiffness K and residual vector F
            GKF = sparse(OBJECT.NEQ,OBJECT.NEQ);
            FINT = sparse(OBJECT.NEQ,1);
            %
            % Assemble K and F
            UPDATE=false; LTAN=true;
            if ELINFO.ELTYPE ==0, Solid_Hex8(ELINFO, UPDATE, LTAN, OBJECT);
            elseif ELINFO.ELTYPE == 1, SolidShell_EAS7ANS(ELINFO, UPDATE, LTAN, OBJECT, FACTOR, ESL, ESU);
            end
 
            %
            % Increase external force
                 
            FEXT =  zeros(OBJECT.NEQ,1);
            if size(OBJECT.EXTFORCE,1)>0
                LOC = OBJECT.NDOF*(OBJECT.EXTFORCE(:,1)-1)+OBJECT.EXTFORCE(:,2);
                FEXT(LOC) = FEXT(LOC) + FACTOR*OBJECT.EXTFORCE(:,3);
            end
            
            % foundation supporting force
            
%             FS = KS * DISPTD;
            FORCE = FEXT - FINT;
%             GKF = GKF + KS;
            %
            % Prescribed displacement BC
            NDISP=size(OBJECT.SDISPT,1);
            if NDISP~=0
                FIXEDDOF = OBJECT.NDOF*(OBJECT.SDISPT(:,1)-1) + OBJECT.SDISPT(:,2);
                GKF(FIXEDDOF,:)=zeros(NDISP,OBJECT.NEQ);
                GKF(FIXEDDOF,FIXEDDOF)=ELINFO.MPROP(1)*eye(NDISP);
                %
                FORCE(FIXEDDOF)=0;
                if ITER==1, FORCE(FIXEDDOF) = ELINFO.MPROP(1)*SDISP(:); end
            end
            % Check convergence
            if(ITER>1)
                FIXEDDOF=OBJECT.NDOF*(OBJECT.SDISPT(:,1)-1) + OBJECT.SDISPT(:,2);
                ALLDOF=1:OBJECT.NEQ;
                FREEDOF=setdiff(ALLDOF,FIXEDDOF);
                RESN=max(abs(FORCE(FREEDOF)));
%                 RESN=abs(FORCE(FREEDOF)'*DISPDD(FREEDOF));
                OUTPUT(1, ITER, RESN, TIME, DELTA)
                %
                if(RESN<TOL)
                    FLAG10 = 1;
%                     UU(:,UUK) = DISPTD; %原版
                    UU(:,UUK) = [FACTOR;DISPTD];
                    UUK = UUK+1;
                    break;
                end
                %
                if ((RESN>ATOL)||(ITER>=ITRA))			% Start bisection
                    ITOL = ITOL + 1;
                    if(ITOL<=NTOL)
                        DELTA = 0.25*DELTA;    %缩小步长
                        TIME = TIME0 + DELTA;
                        TARY(ITOL) = TIME;
                        DISPTD=CDISP;
                        fprintf(1,'Not converged. Bisecting load increment %3d\n',ITOL);
                    else
                        fprintf(1,'\t\t *** Max No. of bisection ***\n'); return;
                    end
                    FLAG11 = 1;
                    FLAG20 = 1;
                    break;
                end
            end
            %
            % Solve the system equation
            if(FLAG11 == 0)
                SOLN = GKF\FORCE;
                DISPDD = SOLN;
                DISPTD = DISPTD + SOLN;
                FLAG20 = 1;
            else
                FLAG20 = 0;
            end
            if(FLAG10 == 1), break; end
        end 							%20 Convergence iteration
    end 								%11 Bisection
end 								%10 Load increment
%
% Successful end of program
fprintf(1,'\t\t *** Successful end of program ***\n');
fprintf(NOUT,'\t\t *** Successful end of program ***\n');
end

function OUTPUT(FLG, ITER, RESN, TIME, DELTA)
%*************************************************************************
% Print convergence iteration history
%*************************************************************************
%%
if FLG == 1
    if ITER>2
        fprintf(1,'%27d %14.5e \n',ITER,full(RESN));
    else
        fprintf(1,'\n \t Time  Time step   Iter \t  Residual \n');
        fprintf(1,'%10.5f %10.3e %5d %14.5e \n',TIME,DELTA,ITER,full(RESN));
    end
end
end

function PROUT(NOUT, TIME, NUMNP, NE, NDOF)
%*************************************************************************
% Print converged displacements and stresses
%*************************************************************************
%%
global SIGMA DISPTD
%
fprintf(NOUT,'\r\n\r\nTIME = %11.3e\r\n\r\nNodal Displacements\r\n',TIME);
fprintf(NOUT,'\r\n Node          U1          U2          U3');
for I=1:NUMNP
    II=NDOF*(I-1);
    fprintf(NOUT,'\r\n%5d %11.3e %11.3e %11.3e',I,DISPTD(II+1:II+3));
end
fprintf(NOUT,'\r\n\r\nElement Stress\r\n');
fprintf(NOUT,'\r\n        S11         S22         S33         S12         S23         S13');
for I=1:NE
    fprintf(NOUT,'\r\nElement %5d',I);
    II=(I-1)*8;
    fprintf(NOUT,'\r\n%11.3e %11.3e %11.3e %11.3e %11.3e %11.3e',SIGMA(1:6,II+1:II+8));
end
fprintf(NOUT,'\r\n\r\n');
end

function VOLUME = ITGZONE(XYZ, LE, NOUT)
%*************************************************************************
% Check element connectivity and calculate volume
%*************************************************************************
%%
EPS=1E-7;
NE = size(LE,1);
VOLUME=0;
for I=1:NE
    ELXY=XYZ(LE(I,:),:);
    [~, ~, DET] = SHAPEL([0 0 0], ELXY);
    DVOL = 8*DET;
    if DVOL < EPS
        fprintf(NOUT,'\n??? Negative Jacobian ???\nElement connectivity\n');
        fprintf(NOUT,'%5d',LE(I,:));
        fprintf(NOUT,'\nNodal Coordinates\n');
        fprintf(NOUT,'%10.3e %10.3e %10.3e\n',ELXY');
        error('Negative Jacobian');
    end
    VOLUME = VOLUME + DVOL;
end
end

function SolidShell_EAS7ANS(ELINFO, UPDATE, LTAN, OBJECT, FACTOR, ESL, ESU)
%***********************************************************************
%  MAIN PROGRAM COMPUTING GLOBAL STIFFNESS MATRIX RESIDUAL FORCE FOR
%  LCE MATERIAL MODELS
%***********************************************************************
%%
  global DISPDD DISPTD FINT GKF SIGMA EAS
  %
  % Integration points and weights
  [XG, WGT] = GaussPtWt(ELINFO.NINTP);
%   XG=[-0.57735026918963D0, 0.57735026918963D0];
%   WGT=[1.00000000000000D0, 1.00000000000000D0];
  
  %
  % Index for history variables (each integration pt)
  INTN=0;
  
  
  %
  %LOOP OVER ELEMENTS, THIS IS MAIN LOOP TO COMPUTE K AND F
  for IE=1:OBJECT.NE
    % Nodal coordinates and incremental displacements
    ELXY = OBJECT.XYZ(OBJECT.LE(IE,:),:);
    % Local to global mapping
    IDOF=zeros(1,24);
    for I=1:8
      II=(I-1)*OBJECT.NDOF+1;
      IDOF(II:II+2)=(OBJECT.LE(IE,I)-1)*OBJECT.NDOF+1:(OBJECT.LE(IE,I)-1)*OBJECT.NDOF+3;
    end
    DSP=DISPTD(IDOF);
    DSP=reshape(DSP,OBJECT.NDOF,8);
    DDSP=DISPDD(IDOF);
    
    EANS = AsumedStrain(DSP, ELXY);
    [~, ~, ~, GJ0] = SHAPEL([0 0 0], ELXY);
    Kuu = zeros(24,24);
    Kaa = zeros(7,7);
    Kua = zeros(24,7);
    fint = zeros(24,1);
    feas = zeros(7,1);
    EAS.ALPHA(:,IE) = EAS.ALPHA(:,IE) - EAS.iKAA(:,:,IE)*(EAS.KUA(:,:,IE)'*DDSP+EAS.FEAS(:,IE));
    

      if IE <= OBJECT.NE/2      
          Est = OBJECT.SF(IE)*ESL;
%           Est = [ES11_1 ES22_1 ES33_1 ES12_1 ES23_1 ES13_1]';
%           Est = [0.1 0 0 0 0 0 ]';
      else
          Est = OBJECT.SF(IE)*ESU;
%           Est = [ES11_2 ES22_2 ES33_2 ES12_2 ES23_2 ES13_2]';
%           Est = [0.05 0 0 0 0 0 ]';
      end
    
    %
    %LOOP OVER INTEGRATION POINTS
    for LX=1:ELINFO.NINTP, for LY=1:ELINFO.NINTP, for LZ=1:ELINFO.NINTP
      E1=XG(LX); E2=XG(LY); E3=XG(LZ);
      INTN = INTN + 1;
      %
      % Determinant and shape function derivatives
      [~, SHPD, DET, GJ] = SHAPEL([E1 E2 E3], ELXY);
      FAC=WGT(LX)*WGT(LY)*WGT(LZ)*DET;
      %
      % Deformation gradient
      F =DSP*SHPD' + eye(3);
      C = F'*F;
      Eco = (C-eye(3,3))/2;
      
      Eco(1,3) = ((1-E2)*EANS(1,1)+(1+E2)*EANS(1,3))*0.5;
      Eco(3,1) = Eco(1,3);
      Eco(2,3) = ((1-E1)*EANS(1,4)+(1+E1)*EANS(1,2))*0.5;
      Eco(3,2) = Eco(2,3);
      Ni(1) = (1-E1)*(1-E2)*0.25;
      Ni(2) = (1+E1)*(1-E2)*0.25;
      Ni(3) = (1+E1)*(1+E2)*0.25;
      Ni(4) = (1-E1)*(1+E2)*0.25;
      Eco(3,3) = Ni*EANS(2,:)';
      
      [GAM] = EnhancedStrain([E1 E2 E3], GJ0, GJ);
      Eeas = GAM*EAS.ALPHA(:,IE);
      
      Emod(1:6,1) = [Eco(1,1); Eco(2,2); Eco(3,3); 2*Eco(1,2); 2*Eco(2,3); 2*Eco(1,3)];
      Emod = Emod + Eeas;

      Emod = Emod - Est*FACTOR;
      
      
      %
      % Computer stress and tangent stiffness
      if ELINFO.MID == 0
          [STRESS DTAN] = SVK(Emod, ELINFO.MPROP, LTAN);
      elseif ELINFO.MID== 1
          [STRESS DTAN] = MooneyRivlin(Emod, ELINFO.MPROP, LTAN);
      end
      %
      % Update plastic variables
      if UPDATE
        SIGMA(:,INTN)=STRESS;
        continue;
      end
      %
      % Add residual force and tangent stiffness matrix
      BN=zeros(6,24);
      BG=zeros(9,24);
      for I=1:8
        COL=(I-1)*3+1:(I-1)*3+3;
        BN(:,COL)=[SHPD(1,I)*F(1,1) SHPD(1,I)*F(2,1) SHPD(1,I)*F(3,1);
                   SHPD(2,I)*F(1,2) SHPD(2,I)*F(2,2) SHPD(2,I)*F(3,2);
                   SHPD(3,I)*F(1,3) SHPD(3,I)*F(2,3) SHPD(3,I)*F(3,3);
                   SHPD(1,I)*F(1,2)+SHPD(2,I)*F(1,1) SHPD(1,I)*F(2,2)+SHPD(2,I)*F(2,1) SHPD(1,I)*F(3,2)+SHPD(2,I)*F(3,1);
                   SHPD(2,I)*F(1,3)+SHPD(3,I)*F(1,2) SHPD(2,I)*F(2,3)+SHPD(3,I)*F(2,2) SHPD(2,I)*F(3,3)+SHPD(3,I)*F(3,2);
                   SHPD(1,I)*F(1,3)+SHPD(3,I)*F(1,1) SHPD(1,I)*F(2,3)+SHPD(3,I)*F(2,1) SHPD(1,I)*F(3,3)+SHPD(3,I)*F(3,1)];
        %
        BG(:,COL)=[SHPD(1,I) 0         0;
                   SHPD(2,I) 0         0;
                   SHPD(3,I) 0         0;
                   0         SHPD(1,I) 0;
                   0         SHPD(2,I) 0;
                   0         SHPD(3,I) 0;
                   0         0         SHPD(1,I);
                   0         0         SHPD(2,I);
                   0         0         SHPD(3,I)];
      end
      
%       %BANS
%       BN(3,:) = Ni(1)*BANS(5,:)+Ni(2)*BANS(6,:)+Ni(3)*BANS(7,:)+Ni(4)*BANS(8,:);
%       BN(5,:) = ((1-E2)*BANS(1,:)+(1+E2)*BANS(3,:))*0.5;
%       BN(6,:) = ((1-E1)*BANS(4,:)+(1+E1)*BANS(2,:))*0.5;
      

      %
      % Residual forces
      fint = fint + FAC*BN'*STRESS;
      feas = feas + FAC*GAM'*STRESS;
      %
      % Tangent stiffness
      if LTAN
        SIG=[STRESS(1) STRESS(4) STRESS(6);
             STRESS(4) STRESS(2) STRESS(5);
             STRESS(6) STRESS(5) STRESS(3)];
        SHEAD=zeros(9);
        SHEAD(1:3,1:3)=SIG;
        SHEAD(4:6,4:6)=SIG;
        SHEAD(7:9,7:9)=SIG;
        %
        EKF = BN'*DTAN*BN + BG'*SHEAD*BG;
        Kuu = Kuu+FAC*EKF;
        Kaa = Kaa + FAC*GAM'*DTAN*GAM;
        Kua = Kua + FAC*BN'*DTAN*GAM;
      end
    end; end; end

if LTAN
EAS.iKAA(:,:,IE) = inv(Kaa);
EAS.KUA(:,:,IE) = Kua;
EAS.FEAS(:,IE) = feas;
kt = Kuu - Kua*EAS.iKAA(:,:,IE)*Kua';
GKF(IDOF,IDOF) = GKF(IDOF,IDOF) + kt;
end

FINT(IDOF) = FINT(IDOF) + fint - Kua*EAS.iKAA(:,:,IE)*feas;
  end
end

function [EANS] = AsumedStrain(DSP, ELXY)
% Asumed Natural Strain
% EANS(1,:) = [Ea13,Eb23,Ec13,Ed23];
% EANS(2,:) = [Ee33,Ef33,Eg23,Eh33];
% BANS(8,8)
EANS = zeros(2,4);
% BANS = zeros(8,24);
kxAD(:,1) = [0;-1;0];
kxAD(:,2) = [1;0;0];
kxAD(:,3) = [0;1;0];
kxAD(:,4) = [-1;0;0];

kxEH(:,1) = [-1;-1;0];
kxEH(:,2) = [1;-1;0];
kxEH(:,3) = [1;1;0];
kxEH(:,4) = [-1;1;0];

for iad=[1 3]
    [~, SHPD, ~, ~] = SHAPEL(kxAD(:,iad), ELXY);
    F=DSP*SHPD' + eye(3);
    E = (F'*F-eye(3,3))/2;
    EANS(1,iad) = E(1,3);
%     for I=1:8
%         COL=(I-1)*3+1:(I-1)*3+3;
%         BANS(iad,COL)=[SHPD(1,I)*F(1,3)+SHPD(3,I)*F(1,1) SHPD(1,I)*F(2,3)+SHPD(3,I)*F(2,1) SHPD(1,I)*F(3,3)+SHPD(3,I)*F(3,1)];
%     end
end

for ibc=[2 4]
    [~, SHPD, ~, ~] = SHAPEL(kxAD(:,ibc), ELXY);
    F=DSP*SHPD' + eye(3);
    E = (F'*F-eye(3,3))/2;
    EANS(1,ibc) = E(2,3);
%     for I=1:8
%         COL=(I-1)*3+1:(I-1)*3+3;
%         BANS(ibc,COL)=[SHPD(2,I)*F(1,3)+SHPD(3,I)*F(1,2) SHPD(2,I)*F(2,3)+SHPD(3,I)*F(2,2) SHPD(2,I)*F(3,3)+SHPD(3,I)*F(3,2)];
%     end
end

for ieh=1:4
    [~, SHPD, ~, ~] = SHAPEL(kxEH(:,ieh), ELXY);
    F=DSP*SHPD' + eye(3);
    E = (F'*F-eye(3,3))/2;
    EANS(2,ieh) = E(3,3);
    for I=1:8
        COL=(I-1)*3+1:(I-1)*3+3;
        BANS(ieh+4,COL)=[SHPD(3,I)*F(1,3) SHPD(3,I)*F(2,3) SHPD(3,I)*F(3,3)];
    end
end

end

function [GAM] = EnhancedStrain(kx, J0, J)
% Enhanced Asumed Strain
MBAR=zeros(6,7);
MBAR(3,1)=kx(3);
MBAR(3,2)=kx(1)*kx(3);
MBAR(3,3)=kx(2)*kx(3);
MBAR(1,4)=kx(1);
MBAR(1,5)=kx(1)*kx(2);
MBAR(2,6)=kx(2);
MBAR(2,7)=kx(1)*kx(2);

iJ0 = inv(J0);
detJ0 = det(J0);
detJ = det(J);

T0=zeros(6,6);

for i=1:3
    for j=1:3
        aij(i,j) = J(:,i)'*iJ0(:,j);
    end
end
ij_ind=[1,2,3,1];
for i=1:3
    for j=1:3
        T0(i,j)=(aij(i,j))^2;
        T0(i,j+3)=aij(i,j)*aij(i,ij_ind(j+1));
        T0(i+3,j)=2*aij(i,j)*aij(ij_ind(i+1),j);
        T0(i+3,j+3)=aij(i,j)*aij(ij_ind(i+1),ij_ind(j+1))+aij(ij_ind(i+1),j)*aij(i,ij_ind(j+1));
    end
end
% GAMMA = sqrt(detJ0/detJ)*T0*MBAR;
GAM = abs(detJ0/detJ)*T0*MBAR;
end

function [XG, WGT] = GaussPtWt(NPt)
 % Integration points and weights
 if NPt ==1
     XG=0.0;
     WGT=2.0;
 elseif NPt==2
     XG=[-0.57735026918963D0, 0.57735026918963D0];
     WGT=[1.00000000000000D0, 1.00000000000000D0];
 else
     fprintf(NOUT,'\t\t *** Wrong integration points ***\n');
     return;
 end
end

%
% Calculate 2nd PK stress and stiffness for Mooney-Rivlin material
%
function [Stress D] = SVK(E, MPROP, ltan)
% Inputs:
%  F = Deformation gradient [3x3]
%  A10, A01, K = Material constants
%  ltan = 0 Calculate stress alone
%         1 Calculate stress and material stiffness
% Outputs:
%  Stress = 2nd PK stress [S11, S22, S33, S12, S23, S13];
%  D = Material stiffness [6x6]
%

% C = F'*F;
% E = (C-eye(3,3))/2;
% EE(1)=E(1,1); EE(2)=E(2,2); EE(3)=E(3,3); EE(4)=E(1,2); EE(5)=E(2,3); EE(6)=E(1,3);
% trE = EE(1)+EE(2)+EE(3);
% %
% Stress(1:3,1) = trE*LAMBDA+2*MU*EE(1:3);
% Stress(4:6,1) = 2*MU*EE(4:6);
%
% Material stiffness
%
LAMBDA = MPROP(1);
MU = MPROP(2);
D=zeros(6);
%
 D=[LAMBDA+2*MU LAMBDA      LAMBDA      0  0  0;
          LAMBDA      LAMBDA+2*MU LAMBDA      0  0  0;
          LAMBDA      LAMBDA      LAMBDA+2*MU 0  0  0;
          0        0        0        MU 0  0;
          0        0        0        0  MU 0;
          0        0        0        0  0  MU];
Stress = D*E;
end

function [SF, GDSF, DET, GJ] = SHAPEL(XI, ELXY)
%*************************************************************************
% Compute shape function, derivatives, and determinant of hexahedron element
%*************************************************************************
%%
  XNODE=[-1  1  1 -1 -1  1  1 -1;
         -1 -1  1  1 -1 -1  1  1;
         -1 -1 -1 -1  1  1  1  1];
  QUAR = 0.125;
  SF=zeros(8,1);
  DSF=zeros(3,8);
  for I=1:8
    XP = XNODE(1,I);
    YP = XNODE(2,I);
    ZP = XNODE(3,I);
    %
    XI0 = [1+XI(1)*XP 1+XI(2)*YP 1+XI(3)*ZP];
    %
    SF(I) = QUAR*XI0(1)*XI0(2)*XI0(3);
    DSF(1,I) = QUAR*XP*XI0(2)*XI0(3);
    DSF(2,I) = QUAR*YP*XI0(1)*XI0(3);
    DSF(3,I) = QUAR*ZP*XI0(1)*XI0(2);
  end
  GJ = DSF*ELXY;
  DET = det(GJ);
  GJINV=inv(GJ);
  GDSF=GJINV*DSF;
  
end
