# Supplementary material for: Active twisting for adaptive droplet collection
Source: Nat Comput Sci. 2025 Apr 21;5(4):313–21. doi: 10.1038/s43588-025-00786-w (PMC12021652; doi:10.1038/s43588-025-00786-w)
Supplement: Supplementary file 6 — MATLAB code. [file 43588_2025_786_MOESM6_ESM.zip › Code/Fig_2a.m]

clear all

L = 102.44;
W = 3.72;
H = 0.98;

alpha_par = -0.0024;
alpha_per = 0.0015;
dT1 = 10;
dTx = 1:1:dT1;
lam1 = 1+dTx*alpha_par;
lam2 = 1+dTx*alpha_per;

rho1 = 3*(lam2.^2-lam1.^2)/(4*H);
R0 = 1./rho1; 
th1 = L*rho1;

plot([0,dTx],[0,th1]*180/pi,'k-','linewidth',1.2)
hold on

thx = [0.64655, 1.255, 1.8598, 2.4604, 3.0562, 3.6467, 4.2311, 4.8088, 5.3791, 5.9408];
plot(dTx,thx*180/pi,'ro','MarkerFaceColor','r','markersize',8,'linewidth',1.2)

exp1 = [92.76 174.4 263.18 343.55];
dTexp = [2.5,5,7.5,10];
plot(dTexp,exp1,'bs','MarkerFaceColor','b','markersize',8,'linewidth',1.2)
set(gca,'FontSize',12)
set(gcf,'Color','white');
yticks([0:60:360])
