# Supplementary material for: Active twisting for adaptive droplet collection
Source: Nat Comput Sci. 2025 Apr 21;5(4):313–21. doi: 10.1038/s43588-025-00786-w (PMC12021652; doi:10.1038/s43588-025-00786-w)
Supplement: Supplementary file 6 — MATLAB code. [file 43588_2025_786_MOESM6_ESM.zip › Code/Fig_2b.m]

clear all
L = 90;
W = 6.3;
H = 0.65;

N = 50;
dth = pi*linspace(1/N,(N-1)/N,N-2);
dT = 5;
lam1 = 1-dT*15e-4;
lam2 = 1+dT*25e-4;
k0 = 3*(lam2-lam1)*sin(dth)/(2*H);

Lw = 2*pi./k0;
thtot = L./Lw*360; 

exp2 = [41.89 130.43 180+9.61  180+42.03 180+6.93   131.51  30.88];
dthexp = [10,30,60,90,120,150,170]; 

figure
plot([0,dth,pi]*180/pi,[0,thtot,0],'k-','linewidth',1.2)
hold on

dTx11 = [5,10,20,30,40,50,60,70,80,90,100,110,120,130,140,150,160,170,175];
fthx = [22.216,43.698,83.932,119.65,150.02,175.22,195.65,211.44,221.63,225,220.76,209.89,193.78,173.49,148.67,118.59,82.944,42.893,21.705];
plot(dTx11,fthx,'ro','MarkerFaceColor','r','markersize',8,'linewidth',1.2)

plot(dthexp,exp2,'bs','MarkerFaceColor','b','markersize',8,'linewidth',1.2)

set(gca,'FontSize',12)
set(gcf,'Color','white');
xticks([0 45 90 135 180])
xlim([0 180])
ylim([0 280])
