# Supplementary material for: Active twisting for adaptive droplet collection
Source: Nat Comput Sci. 2025 Apr 21;5(4):313–21. doi: 10.1038/s43588-025-00786-w (PMC12021652; doi:10.1038/s43588-025-00786-w)
Supplement: Supplementary file 6 — MATLAB code. [file 43588_2025_786_MOESM6_ESM.zip › Code/Fig_2c.m]

clear all
L = 99.54;
W = 6.214;
H = 0.8;
dT1 = 15;


lam1 = 1 - dT1*22e-4;
lam2 = 1 + dT1*15e-4;

th1 = pi/2-pi/4;
th2 = pi-th1;
dth = th2-th1;

k0 = 3*(lam2-lam1)*sin(dth)/(2*H);

Lw = 2*pi./k0;
thtot = L./Lw*360;

exp1 = [110.00 180-10.00   180+90.00  360-10.00     360+17.17    360+110.00  ];
dTexp = [2.5 5 7.5 10 12.5 15];

figure
plot([0,dT1],[0,thtot],'k-','linewidth',1.2)
hold on

dTx11 = [1.5,3,4.5,6,7.5,9,10.5,12,13.5,15];
fthx = [59.187,116.41,170.36,221.04,268.45,312.58,353.44,391.04,425.36,456.41];
plot(dTx11,fthx,'ro','MarkerFaceColor','r','markersize',8,'linewidth',1.2)

plot(dTexp,exp1,'bs','MarkerFaceColor','b','markersize',8,'linewidth',1.2)

set(gca,'FontSize',12)
set(gcf,'Color','white');
xticks([0:3:15])
ylim([0 600])
