# Supplementary material for: Active twisting for adaptive droplet collection
Source: Nat Comput Sci. 2025 Apr 21;5(4):313–21. doi: 10.1038/s43588-025-00786-w (PMC12021652; doi:10.1038/s43588-025-00786-w)
Supplement: Supplementary file 6 — MATLAB code. [file 43588_2025_786_MOESM6_ESM.zip › Code/Fig_2d.m]

clear all
H= 0.8;
dT = linspace(1,25,100);
lam1 = 1+dT*15e-4;
lam2 = 1-dT*27e-4;
th1 = 30;
th2 = 120;
dth = th2-th1;
hatth = (th1+th2)/2 ;
phi = hatth/180*pi+pi/4;
b0 = (3*(lam2-lam1)*sin(dth/180*pi))./(2*H);
R_1 = b0/cos(2*phi);
r = 1./R_1;

figure
plot([dT],[1./r]*H,'k-','linewidth',1.2);
hold on

exp2=[32.52 12.50  9.15  6.40   5.20   4.59   4.20    3.85  3.58    3.29];
expx2 = [2.5 5 7.5 10 12.5 15 17.5 20 22.5 25];

dTx11 = [2.5, 5, 7.5,10, 12.5, 15, 17.5, 20, 22.5, 25];
fthx = [0.040163, 0.079262, 0.1156,  0.14916, 0.17997, 0.208, 0.23327,  0.25578, 0.27552, 0.29249];
plot(dTx11,fthx*H,'ro','MarkerFaceColor','r','markersize',8,'linewidth',1.2)

plot(expx2,1./exp2*H,'bs','MarkerFaceColor','b','markersize',8,'linewidth',1.2)

set(gca,'FontSize',12)
set(gcf,'Color','white');
ylim([0 0.35])
yticks([0:0.07:0.35])
