# Supplementary material for: Active twisting for adaptive droplet collection
Source: Nat Comput Sci. 2025 Apr 21;5(4):313–21. doi: 10.1038/s43588-025-00786-w (PMC12021652; doi:10.1038/s43588-025-00786-w)
Supplement: Supplementary file 6 — MATLAB code. [file 43588_2025_786_MOESM6_ESM.zip › Code/Fig_3.m]

clc;clear all

tic

% Geometry and mesh
L = 99.54;
W = 6.214;
H = 0.8;
Le = 50;    % length elements
We = 4;     % width elements
He = 2;     % height elements

% Spontanous strains
dT=0.2;
alpha_per = 0.0025;
alpha_par = -0.0015;

theta1 = 135*pi/180;
theta2 = 45*pi/180;

IncFac = 1.;
TOL = 1E-4;

[object,UU] = LCE_bilayer(L,W,H,Le,We,He,dT,alpha_per,alpha_par,theta1,theta2,IncFac,TOL);

toc

%% post processing
% figure(1)
figure('color','w');
set(0,'defaultfigurecolor','w')
istp = 2;
display_Hex8_result(object.Eles, object.Nele, object.Nods,UU(2:end,istp),3,1);
% axis([0 320 -10 10 -10 10])

axis off
axis equal
