# Supplementary material for: Active twisting for adaptive droplet collection
Source: Nat Comput Sci. 2025 Apr 21;5(4):313–21. doi: 10.1038/s43588-025-00786-w (PMC12021652; doi:10.1038/s43588-025-00786-w)
Supplement: Supplementary file 6 — MATLAB code. [file 43588_2025_786_MOESM6_ESM.zip › Code/Fig_3mode.m]

clear all

% post processing

%% bending
load bend.mat
figure(1)
set(gcf,'Color','white');
display_Hex8_result(object.Eles, object.Nele, object.Nods,UU(2:end,end),3,1);
view(-0.001,0.001)

axis off
axis equal

%% twisting
load twist.mat
figure(2)
set(gcf,'Color','white');
display_Hex8_result(object.Eles, object.Nele, object.Nods,UU(2:end,end),3,1);

axis off
axis equal

%% spiral
load spiral.mat
figure(3)
set(gcf,'Color','white');
display_Hex8_result(object.Eles, object.Nele, object.Nods,UU(2:end,end),3,1);
view(-38,84)

axis off
axis equal
