# Supplementary material for: Active twisting for adaptive droplet collection
Source: Nat Comput Sci. 2025 Apr 21;5(4):313–21. doi: 10.1038/s43588-025-00786-w (PMC12021652; doi:10.1038/s43588-025-00786-w)
Supplement: Supplementary file 6 — MATLAB code. [file 43588_2025_786_MOESM6_ESM.zip › Code/Fig_3phase.m]

clear all
N=50;
th1a=linspace(0,180,N);
th2a=180-th1a;
th1b=linspace(0,180,N);
th2b=th1b;

th_ben1 = [90,0,90,180];
th_ben2 = [0,90,180,90];

th1as= setdiff([15:15:165],[90]);
th2as=180-th1as;

p_bt10 = [30,60,120,150,60,90,120,70,90,110];
p_bt20 = [0,0,0,0,30,30,30,60,60,60];
p_bt30 = [150,120,60,30,120,90,60,110,90,70];
p_bt40 = [180,180,180,180,150,150,150,120,120,120];

p_bt1 = [p_bt10,p_bt20,p_bt30,p_bt40];
p_bt2 = [p_bt20,p_bt10,p_bt40,p_bt30];

figure
plot(th1a,th2a,'linewidth',1.2)
hold on
plot(th1as,th2as,'o','color','#0072BD','MarkerFaceColor','#0072BD','MarkerSize',9)
plot(th1b,th2b,'--','linewidth',1.2)
plot(th_ben1,th_ben2,'ms','MarkerFaceColor','m','MarkerSize',10)
plot(p_bt1,p_bt2,'p','color','#77AC30','MarkerFaceColor','#77AC30','MarkerSize',11)
axis equal
axis([0 180 0 180])
xticks([0:30:180])
yticks([0:30:180])
set(gca,'FontSize',12)
set(gcf,'Color','white');
