# Supplementary material for: Active twisting for adaptive droplet collection
Source: Nat Comput Sci. 2025 Apr 21;5(4):313–21. doi: 10.1038/s43588-025-00786-w (PMC12021652; doi:10.1038/s43588-025-00786-w)
Supplement: Supplementary file 6 — MATLAB code. [file 43588_2025_786_MOESM6_ESM.zip › Code/coolwarm.m]

function cmap = coolwarm(n)
cmap = [0.229806000000000	0.298718000000000	0.753683000000000
0.234377000000000	0.305542000000000	0.759680000000000
0.238948000000000	0.312365000000000	0.765676000000000
0.243520000000000	0.319189000000000	0.771672000000000
0.248091000000000	0.326013000000000	0.777669000000000
0.252663000000000	0.332837000000000	0.783665000000000
0.257234000000000	0.339661000000000	0.789661000000000
0.261805000000000	0.346484000000000	0.795658000000000
0.266381000000000	0.353304000000000	0.801637000000000
0.271104000000000	0.360011000000000	0.807095000000000
0.275827000000000	0.366717000000000	0.812553000000000
0.280550000000000	0.373423000000000	0.818011000000000
0.285273000000000	0.380129000000000	0.823469000000000
0.289996000000000	0.386836000000000	0.828926000000000
0.294718000000000	0.393542000000000	0.834384000000000
0.299441000000000	0.400248000000000	0.839842000000000
0.304174000000000	0.406945000000000	0.845263000000000
0.309060000000000	0.413498000000000	0.850128000000000
0.313946000000000	0.420052000000000	0.854993000000000
0.318832000000000	0.426605000000000	0.859857000000000
0.323718000000000	0.433158000000000	0.864722000000000
0.328604000000000	0.439712000000000	0.869587000000000
0.333490000000000	0.446265000000000	0.874452000000000
0.338377000000000	0.452819000000000	0.879317000000000
0.343278000000000	0.459354000000000	0.884122000000000
0.348323000000000	0.465711000000000	0.888346000000000
0.353369000000000	0.472069000000000	0.892570000000000
0.358415000000000	0.478426000000000	0.896795000000000
0.363461000000000	0.484784000000000	0.901019000000000
0.368507000000000	0.491141000000000	0.905243000000000
0.373552000000000	0.497499000000000	0.909467000000000
0.378598000000000	0.503856000000000	0.913692000000000
0.383662000000000	0.510183000000000	0.917831000000000
0.388852000000000	0.516298000000000	0.921373000000000
0.394042000000000	0.522413000000000	0.924916000000000
0.399231000000000	0.528528000000000	0.928459000000000
0.404421000000000	0.534643000000000	0.932002000000000
0.409611000000000	0.540759000000000	0.935545000000000
0.414801000000000	0.546874000000000	0.939088000000000
0.419991000000000	0.552989000000000	0.942630000000000
0.425199000000000	0.559058000000000	0.946061000000000
0.430507000000000	0.564883000000000	0.948889000000000
0.435815000000000	0.570707000000000	0.951717000000000
0.441123000000000	0.576532000000000	0.954545000000000
0.446431000000000	0.582356000000000	0.957373000000000
0.451739000000000	0.588181000000000	0.960201000000000
0.457046000000000	0.594006000000000	0.963029000000000
0.462354000000000	0.599830000000000	0.965857000000000
0.467678000000000	0.605591000000000	0.968546000000000
0.473070000000000	0.611077000000000	0.970634000000000
0.478462000000000	0.616564000000000	0.972721000000000
0.483854000000000	0.622050000000000	0.974808000000000
0.489246000000000	0.627536000000000	0.976896000000000
0.494638000000000	0.633022000000000	0.978983000000000
0.500031000000000	0.638508000000000	0.981070000000000
0.505423000000000	0.643995000000000	0.983157000000000
0.510824000000000	0.649397000000000	0.985079000000000
0.516260000000000	0.654498000000000	0.986407000000000
0.521696000000000	0.659599000000000	0.987736000000000
0.527132000000000	0.664700000000000	0.989065000000000
0.532568000000000	0.669801000000000	0.990393000000000
0.538004000000000	0.674902000000000	0.991722000000000
0.543440000000000	0.680003000000000	0.993051000000000
0.548876000000000	0.685104000000000	0.994379000000000
0.554312000000000	0.690097000000000	0.995516000000000
0.559747000000000	0.694768000000000	0.996075000000000
0.565182000000000	0.699438000000000	0.996635000000000
0.570616000000000	0.704109000000000	0.997195000000000
0.576051000000000	0.708780000000000	0.997755000000000
0.581486000000000	0.713451000000000	0.998314000000000
0.586921000000000	0.718121000000000	0.998874000000000
0.592356000000000	0.722792000000000	0.999434000000000
0.597777000000000	0.727330000000000	0.999777000000000
0.603162000000000	0.731527000000000	0.999565000000000
0.608547000000000	0.735725000000000	0.999354000000000
0.613933000000000	0.739923000000000	0.999142000000000
0.619318000000000	0.744121000000000	0.998931000000000
0.624703000000000	0.748318000000000	0.998719000000000
0.630089000000000	0.752516000000000	0.998508000000000
0.635474000000000	0.756714000000000	0.998297000000000
0.640828000000000	0.760752000000000	0.997846000000000
0.646113000000000	0.764436000000000	0.996868000000000
0.651398000000000	0.768121000000000	0.995891000000000
0.656683000000000	0.771806000000000	0.994914000000000
0.661968000000000	0.775491000000000	0.993937000000000
0.667253000000000	0.779176000000000	0.992959000000000
0.672538000000000	0.782861000000000	0.991982000000000
0.677823000000000	0.786546000000000	0.991005000000000
0.683056000000000	0.790043000000000	0.989768000000000
0.688188000000000	0.793178000000000	0.988038000000000
0.693321000000000	0.796314000000000	0.986308000000000
0.698454000000000	0.799450000000000	0.984577000000000
0.703587000000000	0.802586000000000	0.982847000000000
0.708720000000000	0.805721000000000	0.981117000000000
0.713852000000000	0.808857000000000	0.979386000000000
0.718985000000000	0.811993000000000	0.977656000000000
0.724041000000000	0.814910000000000	0.975651000000000
0.728970000000000	0.817464000000000	0.973188000000000
0.733898000000000	0.820018000000000	0.970724000000000
0.738826000000000	0.822572000000000	0.968261000000000
0.743754000000000	0.825125000000000	0.965798000000000
0.748682000000000	0.827679000000000	0.963334000000000
0.753611000000000	0.830233000000000	0.960871000000000
0.758539000000000	0.832787000000000	0.958408000000000
0.763363000000000	0.835092000000000	0.955658000000000
0.768034000000000	0.837035000000000	0.952488000000000
0.772706000000000	0.838978000000000	0.949319000000000
0.777378000000000	0.840921000000000	0.946149000000000
0.782049000000000	0.842864000000000	0.942980000000000
0.786721000000000	0.844807000000000	0.939810000000000
0.791392000000000	0.846750000000000	0.936641000000000
0.796064000000000	0.848693000000000	0.933471000000000
0.800601000000000	0.850358000000000	0.930008000000000
0.804965000000000	0.851666000000000	0.926165000000000
0.809329000000000	0.852974000000000	0.922323000000000
0.813693000000000	0.854282000000000	0.918480000000000
0.818056000000000	0.855590000000000	0.914638000000000
0.822420000000000	0.856898000000000	0.910795000000000
0.826784000000000	0.858205000000000	0.906953000000000
0.831148000000000	0.859513000000000	0.903110000000000
0.835345000000000	0.860514000000000	0.898970000000000
0.839351000000000	0.861167000000000	0.894494000000000
0.843358000000000	0.861820000000000	0.890017000000000
0.847365000000000	0.862472000000000	0.885540000000000
0.851372000000000	0.863125000000000	0.881064000000000
0.855378000000000	0.863778000000000	0.876587000000000
0.859385000000000	0.864431000000000	0.872111000000000
0.863392000000000	0.865084000000000	0.867634000000000
0.867428000000000	0.864377000000000	0.862602000000000
0.871493000000000	0.862309000000000	0.857016000000000
0.875557000000000	0.860242000000000	0.851430000000000
0.879622000000000	0.858175000000000	0.845844000000000
0.883687000000000	0.856108000000000	0.840258000000000
0.887752000000000	0.854040000000000	0.834671000000000
0.891817000000000	0.851973000000000	0.829085000000000
0.895882000000000	0.849906000000000	0.823499000000000
0.899543000000000	0.847500000000000	0.817789000000000
0.902849000000000	0.844796000000000	0.811970000000000
0.906154000000000	0.842091000000000	0.806151000000000
0.909460000000000	0.839386000000000	0.800331000000000
0.912765000000000	0.836682000000000	0.794512000000000
0.916071000000000	0.833977000000000	0.788693000000000
0.919376000000000	0.831273000000000	0.782874000000000
0.922681000000000	0.828568000000000	0.777054000000000
0.925563000000000	0.825517000000000	0.771136000000000
0.928116000000000	0.822197000000000	0.765141000000000
0.930669000000000	0.818877000000000	0.759146000000000
0.933221000000000	0.815557000000000	0.753151000000000
0.935774000000000	0.812237000000000	0.747156000000000
0.938326000000000	0.808917000000000	0.741162000000000
0.940879000000000	0.805596000000000	0.735167000000000
0.943432000000000	0.802276000000000	0.729172000000000
0.945540000000000	0.798606000000000	0.723105000000000
0.947345000000000	0.794696000000000	0.716991000000000
0.949151000000000	0.790785000000000	0.710876000000000
0.950956000000000	0.786875000000000	0.704761000000000
0.952761000000000	0.782965000000000	0.698646000000000
0.954566000000000	0.779055000000000	0.692531000000000
0.956371000000000	0.775144000000000	0.686416000000000
0.958176000000000	0.771234000000000	0.680301000000000
0.959518000000000	0.766973000000000	0.674145000000000
0.960581000000000	0.762501000000000	0.667964000000000
0.961645000000000	0.758029000000000	0.661782000000000
0.962708000000000	0.753557000000000	0.655601000000000
0.963772000000000	0.749086000000000	0.649420000000000
0.964835000000000	0.744614000000000	0.643239000000000
0.965899000000000	0.740142000000000	0.637058000000000
0.966962000000000	0.735670000000000	0.630877000000000
0.967544000000000	0.730850000000000	0.624685000000000
0.967874000000000	0.725847000000000	0.618489000000000
0.968203000000000	0.720844000000000	0.612293000000000
0.968533000000000	0.715841000000000	0.606097000000000
0.968863000000000	0.710838000000000	0.599901000000000
0.969192000000000	0.705836000000000	0.593704000000000
0.969522000000000	0.700833000000000	0.587508000000000
0.969851000000000	0.695830000000000	0.581312000000000
0.969683000000000	0.690484000000000	0.575138000000000
0.969289000000000	0.684982000000000	0.568975000000000
0.968894000000000	0.679480000000000	0.562812000000000
0.968500000000000	0.673977000000000	0.556649000000000
0.968105000000000	0.668475000000000	0.550486000000000
0.967711000000000	0.662973000000000	0.544323000000000
0.967317000000000	0.657471000000000	0.538160000000000
0.966922000000000	0.651969000000000	0.531997000000000
0.966017000000000	0.646130000000000	0.525890000000000
0.964911000000000	0.640159000000000	0.519806000000000
0.963806000000000	0.634188000000000	0.513721000000000
0.962701000000000	0.628218000000000	0.507636000000000
0.961595000000000	0.622247000000000	0.501551000000000
0.960490000000000	0.616276000000000	0.495467000000000
0.959385000000000	0.610306000000000	0.489382000000000
0.958279000000000	0.604335000000000	0.483297000000000
0.956653000000000	0.598034000000000	0.477302000000000
0.954853000000000	0.591622000000000	0.471337000000000
0.953054000000000	0.585211000000000	0.465373000000000
0.951254000000000	0.578799000000000	0.459408000000000
0.949454000000000	0.572388000000000	0.453443000000000
0.947654000000000	0.565976000000000	0.447478000000000
0.945854000000000	0.559565000000000	0.441513000000000
0.944055000000000	0.553153000000000	0.435548000000000
0.941728000000000	0.546413000000000	0.429707000000000
0.939254000000000	0.539581000000000	0.423900000000000
0.936780000000000	0.532750000000000	0.418093000000000
0.934305000000000	0.525918000000000	0.412286000000000
0.931831000000000	0.519086000000000	0.406480000000000
0.929357000000000	0.512254000000000	0.400673000000000
0.926883000000000	0.505422000000000	0.394866000000000
0.924409000000000	0.498590000000000	0.389059000000000
0.921406000000000	0.491420000000000	0.383408000000000
0.918282000000000	0.484173000000000	0.377794000000000
0.915157000000000	0.476927000000000	0.372179000000000
0.912033000000000	0.469680000000000	0.366565000000000
0.908908000000000	0.462433000000000	0.360950000000000
0.905783000000000	0.455186000000000	0.355336000000000
0.902659000000000	0.447939000000000	0.349721000000000
0.899534000000000	0.440692000000000	0.344107000000000
0.895885000000000	0.433075000000000	0.338681000000000
0.892138000000000	0.425389000000000	0.333289000000000
0.888390000000000	0.417703000000000	0.327898000000000
0.884643000000000	0.410017000000000	0.322507000000000
0.880896000000000	0.402331000000000	0.317115000000000
0.877149000000000	0.394645000000000	0.311724000000000
0.873402000000000	0.386960000000000	0.306332000000000
0.869655000000000	0.379274000000000	0.300941000000000
0.865391000000000	0.371128000000000	0.295769000000000
0.861054000000000	0.362916000000000	0.290628000000000
0.856716000000000	0.354704000000000	0.285487000000000
0.852378000000000	0.346492000000000	0.280346000000000
0.848040000000000	0.338280000000000	0.275206000000000
0.843703000000000	0.330068000000000	0.270065000000000
0.839365000000000	0.321856000000000	0.264924000000000
0.835027000000000	0.313644000000000	0.259783000000000
0.830187000000000	0.304733000000000	0.254891000000000
0.825294000000000	0.295749000000000	0.250025000000000
0.820401000000000	0.286765000000000	0.245160000000000
0.815508000000000	0.277781000000000	0.240294000000000
0.810616000000000	0.268797000000000	0.235428000000000
0.805723000000000	0.259813000000000	0.230562000000000
0.800830000000000	0.250829000000000	0.225696000000000
0.795938000000000	0.241845000000000	0.220830000000000
0.790562000000000	0.231397000000000	0.216242000000000
0.785153000000000	0.220851000000000	0.211673000000000
0.779745000000000	0.210305000000000	0.207104000000000
0.774337000000000	0.199759000000000	0.202535000000000
0.768929000000000	0.189213000000000	0.197965000000000
0.763520000000000	0.178667000000000	0.193396000000000
0.758112000000000	0.168122000000000	0.188827000000000
0.752704000000000	0.157576000000000	0.184258000000000
0.746838000000000	0.140021000000000	0.179996000000000
0.740957000000000	0.122240000000000	0.175744000000000
0.735077000000000	0.104460000000000	0.171492000000000
0.729196000000000	0.0866790000000000	0.167240000000000
0.723315000000000	0.0688980000000000	0.162989000000000
0.717435000000000	0.0511180000000000	0.158737000000000
0.711554000000000	0.0333370000000000	0.154485000000000
0.705673000000000	0.0155560000000000	0.150233000000000];
end
