# Supplementary material for: Active twisting for adaptive droplet collection
Source: Nat Comput Sci. 2025 Apr 21;5(4):313–21. doi: 10.1038/s43588-025-00786-w (PMC12021652; doi:10.1038/s43588-025-00786-w)
Supplement: Supplementary file 6 — MATLAB code. [file 43588_2025_786_MOESM6_ESM.zip › Code/display_Hex8_result.m]

function display_Hex8_result(ele, nele,nod,u,di,ff) %ff·Å´óÒò×Ó
for ind=1:3
    nod_u(ind+1,:) = nod(ind+1,:) + ff*u(ind:3:end)';
end

for i=1:nele
ii = find(ele(:,1)==i); 
enod = ele(ii,2:9);
for j = 1:length(enod)
    u_e(j) = u(3*enod(j)-3+di);
end

vertices_matrix = nod_u(2:4,enod)';

faces_matrix = [1 2 6 5;  2 3 7 6;3 4 8 7;4 1 5 8;1 2 3 4;5 6 7 8];
% h = patch('Vertices',vertices_matrix,'Faces',faces_matrix,...
%     'FaceVertexCData',u_e', ...
%     'FaceColor','interp','EdgeColor','none');
h = patch('Vertices',vertices_matrix,'Faces',faces_matrix,...
    'FaceVertexCData',u_e', ...
    'FaceColor','interp','EdgeColor','none');
hold on
end

% colormap jet

my_color = coolwarm;
colormap(my_color);

colorbar
axis equal
