# Supplementary material for: Active twisting for adaptive droplet collection
Source: Nat Comput Sci. 2025 Apr 21;5(4):313–21. doi: 10.1038/s43588-025-00786-w (PMC12021652; doi:10.1038/s43588-025-00786-w)
Supplement: Supplementary file 7 — Finite element method (FEM) simulation and experiment source data. [file 43588_2025_786_MOESM7_ESM.xlsx]

## Sheet: Fig2a
Simulation			Experiment
dT	alpha		dT	alpha
1	37.0446		2.5	92.76
2	71.9062		5	174.4
3	106.559		7.5	263.18
4	140.971		10	343.55
5	175.107
6	208.941
7	242.424
8	275.524
9	308.2
10	340.383

## Sheet: Fig2b
Simulation			Experiment
dtheta	beta		dtheta	beta
5	22.216		10	41.89
10	43.698		30	130.43
20	83.932		60	189.61
30	119.65		90	222.03
40	150.02		120	186.93
50	175.22		150	131.51
60	195.65		170	30.88
70	211.44
80	221.63
90	225
100	220.76
110	209.89
120	193.78
130	173.49
140	148.67
150	118.59
160	82.944
170	42.893
175	21.705

## Sheet: Fig2c
Simulation			Experiment
dT	beta		dT	beta
1.5	59.187		2.5	110
3	116.41		5	170
4.5	170.36		7.5	270
6	221.04		10	350
7.5	268.45		12.5	377.17
9	312.58		15	470
10.5	353.44
12	391.04
13.5	425.36
15	456.41

## Sheet: Fig2d
Simulation			Experiment
dT	H/R		dT	H/R
2.5	0.0321304		2.5	0.0246002
5	0.0634096		5	0.064
7.5	0.09248		7.5	0.0874317
10	0.119328		10	0.125
12.5	0.143976		12.5	0.153846
15	0.1664		15	0.174292
17.5	0.186616		17.5	0.190476
20	0.204624		20	0.207792
22.5	0.220416		22.5	0.223464
25	0.233992		25	0.243161
