# Supplementary material for: Active twisting for adaptive droplet collection
Source: Nat Comput Sci. 2025 Apr 21;5(4):313–21. doi: 10.1038/s43588-025-00786-w (PMC12021652; doi:10.1038/s43588-025-00786-w)
Supplement: Supplementary file 8 — FEM simulation and experiment source data. [file 43588_2025_786_MOESM8_ESM.xlsx]

## Sheet: Fig3
Twisting			Bending			Flat			Spiral
theta_u	theta_l		theta_u	theta_l		theta_u	theta_l		theta_u	theta_l
15	165		90	0		0	180		30	0
30	150		0	90		180	0		60	0
45	135		90	180					120	0
60	120		180	90					150	0
75	105								60	30
105	75								90	30
120	60								120	30
135	45								70	60
150	30								90	60
165	15								110	60
									0	30
									0	60
									0	120
									0	150
									30	60
									30	90
									30	120
									60	70
									60	90
									60	110
									150	180
									120	180
									60	180
									30	180
									120	150
									90	150
									60	150
									110	120
									90	120
									70	120
									180	150
									180	120
									180	60
									180	30
									150	120
									150	90
									150	60
									120	110
									120	90
									120	70
