# Supplementary material for: Active twisting for adaptive droplet collection
Source: Nat Comput Sci. 2025 Apr 21;5(4):313–21. doi: 10.1038/s43588-025-00786-w (PMC12021652; doi:10.1038/s43588-025-00786-w)
Supplement: Supplementary file 9 — Theory source data. [file 43588_2025_786_MOESM9_ESM.xlsx]

## Sheet: Fig4j
beta	k
1	0.079995
11	0.0801307
21	0.0804925
31	0.0810807
41	0.0818952
51	0.0829358
61	0.0842014
71	0.0856902
81	0.0873982
91	0.0893197
101	0.0914456
111	0.0937633
121	0.0962558
131	0.0989012
141	0.101672
151	0.104536
161	0.107455
171	0.11039
181	0.113296
191	0.116132
201	0.118858
211	0.121441
221	0.123854
231	0.12608
241	0.128112
251	0.129951
261	0.131606
271	0.133095
281	0.134435
291	0.135649
301	0.136757
311	0.137778
321	0.13873
331	0.139625
341	0.140474
351	0.141282
361	0.142055
371	0.142793
381	0.143497
391	0.144166
401	0.144798
411	0.145394
421	0.145952
431	0.146472
441	0.146957
451	0.147407
461	0.147827
471	0.148218
481	0.148584
491	0.148929
501	0.149256
511	0.149568
521	0.149865
531	0.150152
541	0.150427
551	0.150692
561	0.150948
571	0.151193
581	0.151428
591	0.151652
601	0.151866
611	0.152069
621	0.152262
631	0.152444
641	0.152617
651	0.15278
661	0.152936
671	0.153085
681	0.153228
691	0.153365
701	0.153498
711	0.153626
